# Supplementary material for: Dual enzyme-powered chemotactic cross β amyloid based functional nanomotors
Source: Nat Commun. 2023 Sep 22;14:5903. doi: 10.1038/s41467-023-41301-x (PMC10516904; doi:10.1038/s41467-023-41301-x)
Supplement: Supplementary file 17 — Source Data [file 41467_2023_41301_MOESM17_ESM.xlsx]

## Sheet: Figure 2c
Distance (nm)	Hight (nm)	std dev.
0	1.31622	0.36229
11.4994	1.4221	0.31068
22.9989	1.71583	0.24566
34.4983	1.17739	0.92231
45.9977	1.7873	0.53267
57.4971	1.88496	0.6281
68.9966	3.80814	1.31997
80.496	5.39568	2.29586
91.9954	7.29906	3.06857
103.495	9.05935	1.31757
114.994	9.92005	0.87247
126.494	10.0694	0.74531
137.993	7.32145	3.20913
149.493	4.85448	3.7033
160.992	2.47688	2.91063
172.491	1.79465	0.65131
183.991	1.59188	0.42506
195.49	1.29606	0.5052
206.99	1.11415	0.5853
218.489	1.07391	0.77871
236.924	0.83566	0.57812

## Sheet: Figure 2f
Distance (nm)	Hight (nm)	std dev.
0	0.1682	0.18817
12.1988	0.50862	0.32783
24.3975	0.4424	0.27778
36.5962	0.6652	0.18212
48.795	5.19705	2.53532
60.9937	7.83228	2.03368
73.1925	9.9166	1.43882
85.3912	8.36726	2.22644
97.59	3.79334	2.38976
109.789	1.50929	0.40354
121.987	0.56139	0.26672

## Sheet: Figure 3d
0 mM Urea		25 mM Urea		50 mM Urea		100 mM Urea
X (um)	Y (um)	X (um)	Y (um)	X (um)	Y (um)	X (um)	Y (um)
31.953	20.646	76.59	48.255	52.962	12.654	55.278	66.943
32.286	21.312	75.924	48.255	51.963	12.654	54.612	65.611
31.62	20.979	75.591	48.921	52.629	12.987	53.946	66.61
32.286	20.979	75.591	49.254	52.296	12.654	53.28	65.944
32.286	21.978	75.924	49.92	52.962	12.654	55.278	65.944
32.619	21.978	76.257	47.589	51.963	12.321	52.281	64.945
31.62	22.311	75.591	47.256	52.629	12.987	50.949	65.278
32.286	21.978	73.926	47.256	51.963	14.319	49.95	64.279
32.619	22.311	76.257	46.923	49.632	16.317	49.95	64.279
32.952	22.311	77.922	46.257	50.298	18.648	50.283	62.614
32.619	22.644	78.255	44.592	52.296	18.648	50.283	60.949
31.62	22.977	76.59	44.259	54.294	18.648	50.949	60.949
32.286	22.644	76.59	45.924	55.959	20.313	49.95	61.282
32.952	22.311	75.924	46.923	56.958	20.313	51.282	60.949
33.285	22.977	73.926	49.92	56.958	20.979	50.616	59.617
32.619	23.643	73.26	48.255	56.625	17.982	50.283	57.952
32.952	23.976	73.26	48.255	57.957	18.648	48.618	56.287
32.286	24.975	73.26	48.255	59.289	19.98	48.285	55.621
31.953	25.308	74.925	45.924	60.621	19.98	46.62	55.954
31.62	24.975	71.928	48.588	62.952	18.315	46.62	56.287
31.953	25.308	68.931	50.586	60.621	17.982	46.62	55.954
32.952	24.642	69.597	51.585	61.287	16.983	47.286	54.622
32.952	25.308	70.263	50.253	60.288	17.316	46.62	54.955
32.619	25.308	69.264	50.919	60.288	16.65	45.621	52.957
33.285	25.308	72.594	50.919	60.621	15.318	46.287	50.626
33.285	24.975	72.594	53.25	60.621	12.654	43.956	49.627
33.285	24.975	74.925	52.917	61.287	14.652	43.29	49.294
33.618	24.642	73.26	53.25	59.289	16.317	46.287	48.961
33.285	24.309	72.927	51.918	60.621	18.648	44.622	48.961
33.285	25.308	72.594	50.253	59.622	20.646	43.29	48.628
33.285	24.975	74.259	51.918	58.956	21.645	42.291	47.629
32.952	25.308	75.924	51.585	59.289	21.978	43.29	46.963
33.618	25.641	75.591	50.919	59.622	21.978	40.293	46.963
32.952	25.308	76.59	52.584	59.289	23.976	39.294	46.63
32.286	25.308	75.924	52.917	61.62	26.307	37.962	45.964
32.952	25.641	76.923	50.919	59.955	26.973	38.295	45.631
32.619	25.974	77.256	51.252	61.953	29.97	35.298	45.631
32.619	25.308	77.256	54.582	62.952	26.307	36.297	44.299
32.952	25.641	75.924	54.582	61.287	26.64	33.966	43.3
32.952	25.641	77.256	58.245	63.285	28.638	35.631	42.301
32.286	25.308	77.256	58.578	64.95	27.972	36.297	41.302
32.286	25.308	80.253	59.244	64.617	30.303	34.632	41.635
32.286	24.975	80.919	59.577	63.618	31.968	33.633	41.968
32.619	24.642	81.918	57.912	63.618	32.967	33.966	41.302
32.952	24.642	82.584	58.911	64.617	32.967	34.965	39.304
33.285	24.642	81.585	57.579	63.951	34.632	33.633	38.638
33.618	25.641	83.25	59.577	64.617	35.964	33.966	38.305
32.952	25.641	83.583	59.577	64.95	34.632	32.634	37.639
33.285	25.974	84.249	59.244	66.282	36.297	35.298	40.636
33.285	26.307	87.579	60.243	65.949	35.298	37.962	41.635

## Sheet: Figure 3e
	0 mM Urea			25 mM Urea			50 mM Urea			100 mM Urea
t/s	MSD	Std Dev.	t/s	MSD	Std Dev.	t/s	MSD	Std Dev.	t/s	MSD	Std Dev.
0.1	0.47901	0.03982	0.1	3.40022	0.71625	0.1	5.4493	1.80956	0.1	5.55336	0.56328
0.2	0.72925	0.035	0.2	6.81159	1.0546	0.2	10.1767	2.538	0.2	10.3011	1.2122
0.3	1.03968	0.05315	0.3	10.308	1.66569	0.3	14.793	2.11513	0.3	16.5019	1.91212
0.4	1.3154	0.13629	0.4	13.7756	1.9731	0.4	19.9318	1.37037	0.4	22.4816	2.7148
0.5	1.53109	0.09395	0.5	16.2354	1.90359	0.5	25.9946	1.03508	0.5	30.5261	3.5587
0.6	1.69694	0.06109	0.6	19.0313	2.78861	0.6	32.283	0.57949	0.6	39.9109	5.26706
0.7	1.96334	0.0694	0.7	22.0605	4.05518	0.7	39.7152	1.07984	0.7	50.6523	6.45026
0.8	2.19666	0.02752	0.8	25.9428	5.44676	0.8	47.5855	2.65585	0.8	62.2035	7.80938
0.9	2.43595	0.13291	0.9	30.0158	7.42145	0.9	55.5747	3.71461	0.9	75.7383	9.04899
1	2.69737	0.18449	1	34.0207	8.73528	1	62.5784	5.10213	1	90.4109	9.91892
1.1	2.8907	0.24965	1.1	38.1515	9.34027	1.1	69.9004	7.8075	1.1	106.992	11.2534
1.2	3.08544	0.34668	1.2	41.0771	9.05059	1.2	78.4381	8.96022	1.2	124.901	12.7715
1.3	3.4016	0.22971	1.3	44.5294	9.35663	1.3	87.4272	9.30353	1.3	142.639	14.5328
1.4	3.68398	0.27166	1.4	48.7342	9.60268	1.4	95.6711	9.83558	1.4	161.918	15.872
1.5	4.02474	0.35275	1.5	52.6628	9.8311	1.5	104.446	9.26134	1.5	181.234	17.686
1.6	4.34533	0.47452	1.6	55.4706	10.3877	1.6	113.88	9.4887	1.6	202.78	20.175
1.7	4.55877	0.74284	1.7	59.1307	11.3745	1.7	123.299	8.15611	1.7	227.905	23.1575
1.8	4.77747	0.84088	1.8	62.3699	12.6431	1.8	133.014	7.3085	1.8	255.816	25.9171
1.9	4.88746	0.98027	1.9	66.7355	15.0755	1.9	142.379	7.76618	1.9	285.466	29.3617
2	5.10213	1.00039	2	71.0004	16.7941	2	152.597	6.33984	2	316.148	32.3435
2.1	5.12256	1.12357	2.1	73.8157	16.2338	2.1	163.328	6.86411	2.1	344.947	33.969
2.2	5.34643	1.13511	2.2	77.2084	16.2829	2.2	174.996	5.35242	2.2	374.264	34.6371
2.3	5.44588	1.21397	2.3	82.0579	16.0543	2.3	186.709	5.15887	2.3	405.468	36.3544
2.4	5.78329	1.19097	2.4	88.7005	16.5161	2.4	200.319	3.68183	2.4	438.847	39.0151
2.5	6.04271	1.27394	2.5	94.7214	16.3938	2.5	214.634	2.62547	2.5	475.412	42.2326
2.6	6.51165	1.29784	2.6	100.805	16.9961	2.6	231.367	1.03367	2.6	505.909	44.9328
2.7	6.8944	1.28331	2.7	104.298	16.4598	2.7	246.646	0.25446	2.7	532.22	47.1587
2.8	7.49005	1.1373	2.8	108.064	16.8526	2.8	261.066	2.7743	2.8	568.582	51.5602
2.9	7.98225	1.13151	2.9	112.185	16.6888	2.9	274.028	4.61615	2.9	604.91	57.0495
3	8.51073	0.97862	3	114.047	14.4183	3	282.661	9.22288	3	644.37	57.0855

## Sheet: Figure 3f
fu = 0.0 fmot		fu = 6.0 fmot		fu = 12.0 fmot		fu = 24.0 fmot
X (um)	Y (um)	X (um)	Y (um)	X (um)	Y (um)	X (um)	Y (um)
104.1	91.15	103	91.83	100.7	96.56	105.8	99.39
104.4	91.12	102.6	91.45	101.1	97.17	107	99.32
103.9	91.12	101.8	91.45	100.8	97.42	107.5	99.29
103.2	91.14	101.8	91.47	99.73	97.48	108.4	99.15
102.8	91.16	102.3	91.48	99.29	97.99	109	99.02
102.5	91.14	102.3	91.47	99.54	98.48	110.1	98.91
103.1	91.17	101.3	91.46	99.55	98.52	111.5	98.7
102.8	91.15	101.8	91.46	98.65	98.34	111.6	98.58
102.8	91.14	101.5	91.47	99.01	98.68	112.5	98.32
102.6	91.13	100.9	91.47	98.17	98.63	113	98.15
102.7	91.12	100.8	91.56	97.99	99.34	112.9	98.07
102.6	91.13	99.85	91.67	97.53	99.5	112.8	98.11
102.3	91.12	99.38	91.71	97.71	99.92	113.5	97.82
102.1	91.1	98.43	92.05	97.83	100.3	114.2	97.58
102.6	91.08	98.86	92.25	97.87	100.2	114.9	97.66
103.4	91.06	98.38	92.08	97.36	100.3	116.1	97.52
103.8	91.08	98.08	92.01	96.86	100.6	117.3	97.43
104	91.08	97.55	92.03	96.05	100.3	118.3	97.35
103.3	91.04	97.2	91.95	96.2	100.6	119.5	97.15
103.2	91.05	96.9	91.96	95.88	100.8	120	97.07
103.6	91.03	97.38	91.96	95.04	100.8	120.4	97.1
103.1	91.02	97.29	91.89	94.78	100.9	121.2	97.12
102.9	91.02	97.14	91.86	94.86	101	121.6	96.96
103.8	91.04	97.16	92.15	94.22	101.3	121.8	96.77
104.3	91.05	96.81	92.35	94.15	101.2	122.2	96.59
103.6	91.04	96.32	92.6	94.23	101.4	123.3	96.43
103.6	91.02	95.37	92.74	94.34	101.6	124.4	96.46
103.7	91.01	95.25	93.19	94.75	101.5	125.4	96.38
103.4	90.97	94.92	93.49	94.35	101.4	125.4	96.22
103.3	90.96	94.67	93.69	94.38	101.6	125.9	96.02
102.8	90.96	94.45	93.77	94.82	101.6	126.7	95.81

## Sheet: Figure 3g
	fu = 0.0 fmot		fu = 6.0 fmot			fu = 12.0 fmot			fu = 24.0 fmot
t/s	MSD	Std Dev.	t/s	MSD	Std Dev.	t/s	MSD	Std Dev.	t/s	MSD	Std Dev.
0	0	0	0	0	0	0	0	0	0	0	0
0.1	0.352	0.01278	0.1	0.4131	0.00932	0.1	0.5713	0.02333	0.1	1.21	0.04006
0.2	0.7034	0.02928	0.2	0.93	0.02861	0.2	1.564	0.07234	0.2	4.117	0.149
0.3	1.057	0.04988	0.3	1.551	0.05269	0.3	2.978	0.1461	0.3	8.721	0.3205
0.4	1.414	0.07338	0.4	2.274	0.08827	0.4	4.808	0.2482	0.4	15.01	0.5456
0.5	1.77	0.09327	0.5	3.097	0.13	0.5	7.051	0.3733	0.5	22.99	0.8378
0.6	2.123	0.1159	0.6	4.022	0.1817	0.6	9.703	0.5187	0.6	32.65	1.184
0.7	2.471	0.1351	0.7	5.045	0.2439	0.7	12.76	0.6876	0.7	43.95	1.578
0.8	2.823	0.1577	0.8	6.171	0.3127	0.8	16.21	0.883	0.8	56.93	2.047
0.9	3.172	0.1821	0.9	7.395	0.3823	0.9	20.07	1.099	0.9	71.56	2.571
1	3.514	0.2045	1	8.712	0.4607	1	24.33	1.351	1	87.86	3.162
1.1	3.849	0.2197	1.1	10.13	0.5493	1.1	28.98	1.617	1.1	105.8	3.808
1.2	4.184	0.2365	1.2	11.65	0.6571	1.2	34.03	1.906	1.2	125.4	4.488
1.3	4.516	0.2621	1.3	13.27	0.7678	1.3	39.44	2.217	1.3	146.7	5.204
1.4	4.85	0.2882	1.4	14.99	0.8821	1.4	45.24	2.528	1.4	169.5	5.977
1.5	5.19	0.3215	1.5	16.79	1.008	1.5	51.44	2.883	1.5	193.9	6.8
1.6	5.525	0.3685	1.6	18.67	1.144	1.6	58.02	3.274	1.6	220	7.697
1.7	5.864	0.4227	1.7	20.66	1.293	1.7	64.97	3.69	1.7	247.6	8.698
1.8	6.204	0.4763	1.8	22.74	1.454	1.8	72.31	4.185	1.8	276.8	9.766
1.9	6.556	0.5246	1.9	24.93	1.6	1.9	80.05	4.683	1.9	307.6	10.94
2	6.902	0.5597	2	27.22	1.738	2	88.09	5.179	2	339.8	12.11
2.1	7.249	0.6029	2.1	29.6	1.909	2.1	96.48	5.682	2.1	373.6	13.28
2.2	7.612	0.6459	2.2	32.07	2.07	2.2	105.3	6.159	2.2	408.9	14.45
2.3	7.954	0.7089	2.3	34.63	2.221	2.3	114.4	6.673	2.3	445.8	15.67
2.4	8.279	0.7637	2.4	37.3	2.335	2.4	124	7.246	2.4	484.3	16.9
2.5	8.624	0.8375	2.5	40.04	2.439	2.5	133.9	7.928	2.5	524.4	18.35
2.6	8.99	0.924	2.6	42.92	2.529	2.6	144.2	8.74	2.6	565.7	19.75
2.7	9.351	1.03	2.7	45.86	2.645	2.7	154.8	9.54	2.7	608.4	21.04
2.8	9.727	1.125	2.8	48.78	2.818	2.8	165.7	10.3	2.8	652.8	22.68
2.9	10.14	1.288	2.9	51.67	3.004	2.9	176.9	11.23	2.9	698.8	24.2
3	10.55	1.45	3	54.4	3.144	3	188.4	12.07	3	747	25.77

## Sheet: Figure 4b
Normalized concentration
		mean	std dev.
0 min	Point 3	0.53	0.16
	Point 1	0.43	0.24
10 min	Point 3	0.63	0.018
	Point 1	0.36	0.016
20 min	Point 3	0.66	0.038
	Point 1	0.33	0.023
30 min	Point 3	0.76	0.027
	Point 1	0.23	0.01
40 min	Point 3	0.76	0.017
	Point 1	0.22	0.034

## Sheet: Figure 5b
Urea	mean	std dev.
0 mM	3.9	1.03
25 mM	20.88	3.76
50 mM	28.84	5.67
100 mM	35.09	7.02

## Sheet: Supplementary Figure 6a
100 mM Urea											50 mM Urea
X	Y	X	Y	X	Y	X	Y	X	Y		X	Y	X	Y	X	Y	X	Y	X	Y
90	130	54	242	163	139	162	141	163	141		242	107	137	132	159	219	99	162	242	107
87	120	58	241	167	140	164	140	166	141		234	103	124	137	155	217	105	162	234	104
91	121	51	231	161	143	164	140	161	142		258	97	112	134	154	214	107	154	232	105
83	117	53	228	161	139	162	140	164	141		229	97	110	143	152	213	107	154	229	97
91	114	58	230	163	135	166	133	164	133		227	90	122	137	149	209	114	157	227	92
81	107	53	233	167	136	167	135	167	135		226	89	134	136	141	217	119	168	226	90
86	102	61	231	160	135	161	134	158	132		215	89	133	133	131	224	124	174	215	88
79	106	62	219	152	137	153	137	150	139		216	85	136	131	134	216	129	179	218	90
74	106	54	236	152	136	154	135	154	137		209	87	141	132	129	226	125	171	209	88
78	99	52	221	143	134	143	133	142	134		216	76	147	139	128	220	115	180	219	76
74	97	45	224	145	138	147	136	147	137		217	65	146	136	125	214	117	190	219	66
73	105	44	217	145	137	145	138	142	137		211	60	152	127	132	220	116	194	214	63
70	94	37	205	143	140	143	137	145	141		206	54	151	135	130	213	115	208	211	58
64	86	43	204	142	137	141	135	139	134		200	66	151	143	132	213	105	208	205	60
70	79	39	196	136	136	137	136	136	139		199	72	153	138	129	211	132	225	201	70
67	80	44	194	132	135	131	135	130	136		202	60	143	126	130	223	109	207	206	76
57	75	46	197	129	134	129	134	128	133		197	77	153	140	126	216	120	202	200	78
63	67	45	199	132	129	130	130	132	133		195	78	153	140	124	217	128	207	197	77
63	67	41	191	136	130	136	128	137	127		202	80	153	135	119	217	110	204	203	80
63	57	45	186	134	124	134	126	135	118		203	78	169	158	115	214	110	204	200	77
60	52	35	184	134	122	135	124	135	123		207	74	155	148	109	216	110	225	205	77
53	52	41	184	143	118	146	123	146	123		203	70	156	165	98	215	107	227	203	74
55	50	26	176	145	118	143	119	144	114		203	65	161	169	93	220	105	234	203	69
49	44	30	180	142	116	141	119	141	120		203	72	164	148	105	211	92	223	200	73
45	46	23	177	134	108	133	109	133	110		195	80	166	149	111	214	103	221	191	58
49	43	31	182	130	107	128	107	129	106		184	70	175	151	118	206	98	211	185	58
41	43	16	167	126	101	125	97	126	102		186	64	177	149	120	204	104	219	183	52
44	41	26	176	132	103	135	103	137	105		188	60	183	152	120	203	99	211	174	57
42	39	17	164	132	106	133	105	130	104		188	68	180	147	123	199	95	224	172	50
53	36	31	175	126	96	127	111	129	115		188	68	179	152	114	195	107	221	176	52

## Sheet: Supplementary Figure 6b
	100 mM Urea			50 mM Urea
t/s	MSD	Std dev.	t/s	MSD	std dev.
0.1	7.94154	3.30817	0.1	11.4053	2.94747
0.2	12.9047	2.9543	0.2	16.6702	3.33752
0.3	21.0593	4.85719	0.3	24.4693	5.51021
0.4	27.4225	4.69078	0.4	33.7785	7.86844
0.5	36.2962	5.36204	0.5	39.6001	9.15398
0.6	45.435	4.37471	0.6	46.4874	9.82937
0.7	57.4342	6.65461	0.7	51.575	10.3126
0.8	69.3505	7.18497	0.8	58.1948	12.0827
0.9	84.7155	10.2152	0.9	66.3449	15.0467
1	100.72	10.1639	1	74.9892	18.1868
1.1	118.562	11.3724	1.1	84.979	22.2223
1.2	137.475	12.9925	1.2	92.0695	25.1866
1.3	154.485	19.3446	1.3	98.7057	27.7734
1.4	173.439	26.332	1.4	106.528	29.2598
1.5	190.118	35.4453	1.5	110.041	26.7967
1.6	209.08	43.3684	1.6	122.246	31.4694
1.7	233.432	51.5905	1.7	134.914	34.1987
1.8	263.035	60.7932	1.8	149.274	38.2484
1.9	293.922	69.014	1.9	163.586	40.8887
2	326.281	77.5069	2	180.137	44.8315
2.1	355.236	83.0404	2.1	188.671	42.6854
2.2	387.194	88.2597	2.2	195.908	41.9758
2.3	418.058	84.5126	2.3	195.753	39.2924
2.4	450.082	83.9442	2.4	205.786	38.0198
2.5	487.491	86.8081	2.5	217.971	37.143
2.6	515.921	91.0032	2.6	231.846	38.4096
2.7	536.153	82.2773	2.7	248.295	38.1047
2.8	570.352	79.1525	2.8	271.071	42.4265
2.9	600.191	78.5334	2.9	291.407	38.8701
3	647.439	58.0917	3	296.733	32.8088

[truncated: 23 more sheets: Supplementary Figure 7, Supplementary Figure 8a, Supplementary Figure 8b, Supplementary Figure 12c, Supplementary Figure 12d, Supplementary Figure 14, Supplementary Figure 15, Supplementary Figure 16, Supplementary Figure 17, Supplementary Figure 18, Supplementary Figure 19, Supplementary Figure 21, Supplementary Figure 22, Supplementary Figure 23, Supplementary Figure 26a, Supplementary Figure 26b, Supplementary Figure 27b, Supplementary Figure 27c, Supplementary Figure 28b, Supplementary Figure 28c …]
